# Supplementary material for: The high Andes, gene flow and a stable hybrid zone shape the genetic structure of a wide-ranging South American parrot
Source: Front Zool. 2011 Jun 15;8:16. doi: 10.1186/1742-9994-8-16 (PMC3142489; doi:10.1186/1742-9994-8-16)
Supplement: Additional file 1 — Table S1. Classification, GenBank accession numbers, and sample locations with detailed climate parameters of 150 burrowing parrots (Cyanoliseus patagonus). [file 1742-9994-8-16-S1.XLS]

## Sheet: BP
Table S1. Classification and reference details of 150 Burrowing Parrots Cyanoliseus patagonus
								Climate parameters																					GenBank Accession numbers
Sample	Phenotype	Genotype	Country	Province	Place	Sample source	Eco-region	Mean monthly minimum Temperature (°C)	Mean monthly maximum Temperature (°C)	Annual Mean Temperature (°C)	Mean Monthly Temperature Range	Isothermality (2/7) (* 100)	Temperature Seasonality (STD * 100)	Maximum Temperatureof Warmest Month (°C)	Minimum Temperature of Coldest Month (°C)	Temperature Annual Range	Mean Temperature of Wettest Quarter (°C)	Mean Temperature of Driest Quarter (°C)	Mean Temperature of Warmest Quarter (°C)	Mean Temperature of Coldest Quarter (°C)	Annual Precipitation	Precipitation of Wettest Month (mm)	Precipitation of Driest Month (mm)	Precipitation Seasonality (CV)	Precipitation of Wettest Quarter (mm)	Precipitation of Driest Quarter (mm)	Precipitation of Warmest Quarter (mm)	Precipitation of Coldest Quarter (mm)	cytochrom b (Cytb)	cytochrom oxidase subunit 1 (CO1)	ATPase subunits 6/8
5022	bloxami	bloxami	Chile	IV Región	Quebrada de San Carlos	colony	matorral	3.1	15.6	9.4	12.5	60.9	305.1	20	-0.5	20.5	5.7	12.9	13.2	5.7	87	30	0	137.9	65	0	0	65	GQ232269	HQ670928	HQ671031
5023	bloxami	bloxami	Chile	IV Región	Quebrada de San Carlos	colony	matorral	3.1	15.6	9.4	12.5	60.9	305.1	20	-0.5	20.5	5.7	12.9	13.2	5.7	87	30	0	137.9	65	0	0	65	GQ232270	GQ232206	GQ232151
5027	bloxami	bloxami	Chile	IV Región	Quebrada de San Carlos	colony	matorral	3.1	15.6	9.4	12.5	60.9	305.1	20	-0.5	20.5	5.7	12.9	13.2	5.7	87	30	0	137.9	65	0	0	65	GQ232271	GQ232207	GQ232152
5028	bloxami	bloxami	Chile	IV Región	Quebrada de San Carlos	colony	matorral	3.1	15.6	9.4	12.5	60.9	305.1	20	-0.5	20.5	5.7	12.9	13.2	5.7	87	30	0	137.9	65	0	0	65	GQ232268	GQ232205	GQ232153
5030	bloxami	bloxami	Chile	IV Región	Quebrada de San Carlos	colony	matorral	3.1	15.6	9.4	12.5	60.9	305.1	20	-0.5	20.5	5.7	12.9	13.2	5.7	87	30	0	137.9	65	0	0	65	HQ670829	HQ670929	HQ671032
5031	bloxami	bloxami	Chile	IV Región	Quebrada de San Carlos	colony	matorral	3.1	15.6	9.4	12.5	60.9	305.1	20	-0.5	20.5	5.7	12.9	13.2	5.7	87	30	0	137.9	65	0	0	65	HQ670830	HQ670930	HQ671033
38_11	bloxami	bloxami	Chile	IV Región	Quebrada de San Carlos	colony	matorral	3.1	15.6	9.4	12.5	60.9	305.1	20	-0.5	20.5	5.7	12.9	13.2	5.7	87	30	0	137.9	65	0	0	65	HQ670854	HQ670954	HQ671060
37_10	bloxami	bloxami	Chile	IV Región	Santa Gracia	colony	matorral	7.3	18.4	12.9	11.1	58.6	280.1	22.7	3.8	18.9	9.5	16.2	16.4	9.5	75	24	0	128.2	54	0	0	54	HQ670850	HQ670950	HQ671056
37_17	bloxami	bloxami	Chile	IV Región	Santa Gracia	colony	matorral	7.3	18.4	12.9	11.1	58.6	280.1	22.7	3.8	18.9	9.5	16.2	16.4	9.5	75	24	0	128.2	54	0	0	54	HQ670851	HQ670951	HQ671057
37_2	bloxami	bloxami	Chile	IV Región	Santa Gracia	colony	matorral	7.3	18.4	12.9	11.1	58.6	280.1	22.7	3.8	18.9	9.5	16.2	16.4	9.5	75	24	0	128.2	54	0	0	54	HQ670852	HQ670952	HQ671058
37_5	bloxami	bloxami	Chile	IV Región	Santa Gracia	colony	matorral	7.3	18.4	12.9	11.1	58.6	280.1	22.7	3.8	18.9	9.5	16.2	16.4	9.5	75	24	0	128.2	54	0	0	54	HQ670853	HQ670953	HQ671059
4727	andinus	andinus	Argentina	San Juan	Huaco	colony	monte de sierras y bolsones	7.6	24.6	16.1	17	51.2	596.5	31.9	-1.2	33.1	22.4	9.3	23.4	8.8	131	34	2	97.8	78	7	78	10	GQ232267	GQ232198	GQ232149
4728	andinus	andinus	Argentina	San Juan	Huaco	colony	monte de sierras y bolsones	7.6	24.6	16.1	17	51.2	596.5	31.9	-1.2	33.1	22.4	9.3	23.4	8.8	131	34	2	97.8	78	7	78	10	HQ670799	HQ670895	HQ670997
4704	andinus	andinus	Argentina	Catamarca	Los Morteros, Abaucán river	colony	monte de sierras y bolsones	7.9	25.3	16.6	17.4	55.5	528.1	31	-0.4	31.4	22.8	12.3	22.8	10.1	124	34	1	121.2	86	5	86	6	GQ232262	GQ232204	GQ232145
4705	andinus	andinus	Argentina	Catamarca	Los Morteros, Abaucán river	colony	monte de sierras y bolsones	7.9	25.3	16.6	17.4	55.5	528.1	31	-0.4	31.4	22.8	12.3	22.8	10.1	124	34	1	121.2	86	5	86	6	GQ232266	GQ232199	HQ670991
4708	andinus	andinus	Argentina	Catamarca	Los Morteros, Abaucán river	colony	monte de sierras y bolsones	7.9	25.3	16.6	17.4	55.5	528.1	31	-0.4	31.4	22.8	12.3	22.8	10.1	124	34	1	121.2	86	5	86	6	HQ670795	HQ670891	HQ670992
4709	andinus	andinus	Argentina	Catamarca	Los Morteros, Abaucán river	colony	monte de sierras y bolsones	7.9	25.3	16.6	17.4	55.5	528.1	31	-0.4	31.4	22.8	12.3	22.8	10.1	124	34	1	121.2	86	5	86	6	HQ670796	HQ670892	HQ670993
4717	andinus	andinus	Argentina	La Rioja	Los Tambillos	colony	monte de sierras y bolsones	1.6	16.3	9	14.7	56.7	423.4	22	-3.9	25.9	13.5	3.9	14.3	3.9	206	47	2	93.1	121	12	117	12	HQ670797	HQ670893	HQ670994
4720	andinus	andinus	Argentina	La Rioja	Los Tambillos	colony	monte de sierras y bolsones	1.6	16.3	9	14.7	56.7	423.4	22	-3.9	25.9	13.5	3.9	14.3	3.9	206	47	2	93.1	121	12	117	12	GQ232259	GQ232201	HQ670995
4731	andinus	andinus	Argentina	Mendoza	Pichi Ciego	colony	monte de llanuras y mesetas	8.4	24.3	16.4	15.9	48.9	613.9	32.7	0.1	32.6	23.7	8.8	23.7	8.8	238	41	5	69.9	116	17	116	17	HQ670800	HQ670896	HQ670998
4732	andinus	andinus	Argentina	Mendoza	Pichi Ciego	colony	monte de llanuras y mesetas	8.4	24.3	16.4	15.9	48.9	613.9	32.7	0.1	32.6	23.7	8.8	23.7	8.8	238	41	5	69.9	116	17	116	17	HQ670801	HQ670897	HQ670999
4736	andinus	andinus	Argentina	Mendoza	Pichi Ciego	colony	monte de llanuras y mesetas	8.4	24.3	16.4	15.9	48.9	613.9	32.7	0.1	32.6	23.7	8.8	23.7	8.8	238	41	5	69.9	116	17	116	17	HQ670802	HQ670898	HQ671000
4585	conlara	andinus	Argentina	Córdoba	Piedras Blancas stream	colony	Chaco seco	9	23	16	14	50	510.2	30.2	2.1	28.1	22.3	9.5	22.3	9.5	633	108	10	72	296	31	296	31	GQ232250	GQ232192	GQ232137
4588	conlara	andinus	Argentina	Córdoba	Piedras Blancas stream	colony	Chaco seco	9	23	16	14	50	510.2	30.2	2.1	28.1	22.3	9.5	22.3	9.5	633	108	10	72	296	31	296	31	GQ232253	GQ232189	GQ232142
4693	andinus	andinus	Argentina	Catamarca	Salado river	colony	monte de sierras y bolsones	8.7	26.9	17.8	18.2	53.7	585.8	33.3	-0.6	33.9	24.7	10.7	24.7	10.5	170	46	2	117.3	115	7	115	7	HQ670794	HQ670890	HQ670990
4695	andinus	andinus	Argentina	Catamarca	Salado river	colony	monte de sierras y bolsones	8.7	26.9	17.8	18.2	53.7	585.8	33.3	-0.6	33.9	24.7	10.7	24.7	10.5	170	46	2	117.3	115	7	115	7	GQ232265	GQ232200	GQ232148
4721	andinus	andinus	Argentina	La Rioja	Zanja de la viuda	colony	monte de sierras y bolsones	8.4	24.7	16.6	16.3	51.5	563	31.7	0.1	31.6	22.5	10.1	23.5	9.7	128	31	2	98.5	78	7	76	9	HQ670798	HQ670894	HQ670996
43_1	patagonus	patagonus 2	Argentina	Río Negro	Los Menucos	roosting place	estepa patagónica	3.5	18.2	10.8	14.7	49.5	588.8	27.1	-2.6	29.7	10.6	5.1	18	3.6	185	22	11	20.4	56	38	42	43	HQ670855	HQ670955	HQ671061
43_6	patagonus	patagonus 2	Argentina	Río Negro	Los Menucos	roosting place	estepa patagónica	3.5	18.2	10.8	14.7	49.5	588.8	27.1	-2.6	29.7	10.6	5.1	18	3.6	185	22	11	20.4	56	38	42	43	HQ670856	HQ670956	HQ671062
4581	undetermined	patagonus 2	Argentina	San Luis	valley of the Quinto river	colony	espinal	8.5	23.5	16	15	49.6	554.8	31	0.7	30.3	22.7	9	22.7	9	592	106	11	71	280	33	280	33	HQ670765	HQ670859	HQ670959
4582	undetermined	patagonus 2	Argentina	San Luis	valley of the Quinto river	colony	espinal	8.5	23.5	16	15	49.6	554.8	31	0.7	30.3	22.7	9	22.7	9	592	106	11	71	280	33	280	33	HQ670766	HQ670860	HQ670960
4583	undetermined	patagonus 2	Argentina	San Luis	valley of the Quinto river	colony	espinal	8.5	23.5	16	15	49.6	554.8	31	0.7	30.3	22.7	9	22.7	9	592	106	11	71	280	33	280	33	HQ670767	HQ670861	HQ670961
4381	patagonus	patagonus 1	Argentina	Buenos Aires	Bahía Blanca	roosting place	espinal	9.4	21.9	15.6	12.5	45.2	551.9	31.1	3.4	27.7	21.8	9	22.6	9	604	90	22	35.7	199	86	176	86	GQ232222	GQ232175	GQ232112
5059	patagonus	patagonus 1	Argentina	Buenos Aires	Bahía Blanca	roosting place	espinal	9.4	21.9	15.6	12.5	45.2	551.9	31.1	3.4	27.7	21.8	9	22.6	9	604	90	22	35.7	199	86	176	86	GQ232233	GQ232187	GQ232121
5060	patagonus	patagonus 1	Argentina	Buenos Aires	Bahía Blanca	roosting place	espinal	9.4	21.9	15.6	12.5	45.2	551.9	31.1	3.4	27.7	21.8	9	22.6	9	604	90	22	35.7	199	86	176	86	GQ232234	GQ232188	GQ232133
6051	patagonus	patagonus 1	Argentina	Río Negro	El Saladar, Bajo del Gualicho	colony	monte de llanuras y mesetas	9	22.6	15.8	13.6	47.2	571.1	31.4	2.6	28.8	15.6	10.3	22.8	8.9	254	30	14	21	77	53	58	55	HQ670846	HQ670946	HQ671052
4902	patagonus	patagonus 1	Argentina	Río Negro	IDEVI	roosting place	monte de llanuras y mesetas	8.3	21	14.6	12.7	46.3	547.7	29.5	2.1	27.4	14.7	7.9	21.3	7.9	305	35	16	21.8	95	59	73	59	HQ670824	HQ670923	HQ671026
4903	patagonus	patagonus 1	Argentina	Río Negro	IDEVI	roosting place	monte de llanuras y mesetas	8.3	21	14.6	12.7	46.3	547.7	29.5	2.1	27.4	14.7	7.9	21.3	7.9	305	35	16	21.8	95	59	73	59	HQ670825	HQ670924	HQ671027
4904	patagonus	patagonus 1	Argentina	Río Negro	IDEVI	roosting place	monte de llanuras y mesetas	8.3	21	14.6	12.7	46.3	547.7	29.5	2.1	27.4	14.7	7.9	21.3	7.9	305	35	16	21.8	95	59	73	59	GQ232247	GQ232161	GQ232128
4837	patagonus	patagonus 1	Argentina	Río Negro	La Lobería	colony	monte de llanuras y mesetas	8	19.8	13.9	11.8	45.7	523.2	28	2.2	25.8	14.1	19.3	20.4	7.5	312	37	19	21.6	102	65	72	66	GQ232216	GQ232170	GQ232107
4838	patagonus	patagonus 1	Argentina	Río Negro	La Lobería	colony	monte de llanuras y mesetas	8	19.8	13.9	11.8	45.7	523.2	28	2.2	25.8	14.1	19.3	20.4	7.5	312	37	19	21.6	102	65	72	66	HQ670818	HQ670916	HQ671020
5904	patagonus	patagonus 1	Argentina	Río Negro	La Lobería	colony	monte de llanuras y mesetas	8	19.8	13.9	11.8	45.7	523.2	28	2.2	25.8	14.1	19.3	20.4	7.5	312	37	19	21.6	102	65	72	66	HQ670834	HQ670934	HQ671040
6158	patagonus	patagonus 1	Argentina	Chubut	La Mina river	colony	estepa patagónica	0.9	13.3	7.1	12.4	52	453.3	20.9	-3	23.9	2.2	11.7	12.7	1.6	796	130	21	61.3	373	83	84	356	HQ670848	HQ670948	HQ671054
6159	patagonus	patagonus 1	Argentina	Chubut	La Mina river	colony	estepa patagónica	0.9	13.3	7.1	12.4	52	453.3	20.9	-3	23.9	2.2	11.7	12.7	1.6	796	130	21	61.3	373	83	84	356	HQ670849	HQ670949	HQ671055
4911	patagonus	patagonus 1	Argentina	Buenos Aires	Sierra de la Ventana	colony	Pampa	6	18.9	12.4	13	46.9	540.9	28.5	0.8	27.7	18.9	6.1	19.3	6.1	766	104	27	35.6	253	104	236	104	GQ232220	GQ232173	GQ232111
4912	patagonus	patagonus 1	Argentina	Buenos Aires	Sierra de la Ventana	colony	Pampa	6	18.9	12.4	13	46.9	540.9	28.5	0.8	27.7	18.9	6.1	19.3	6.1	766	104	27	35.6	253	104	236	104	GQ232248	GQ232155	GQ232129
4913	patagonus	patagonus 1	Argentina	Buenos Aires	Sierra de la Ventana	colony	Pampa	6	18.9	12.4	13	46.9	540.9	28.5	0.8	27.7	18.9	6.1	19.3	6.1	766	104	27	35.6	253	104	236	104	HQ670826	HQ670925	HQ671028
4914	patagonus	patagonus 1	Argentina	Buenos Aires	Sierra de la Ventana	colony	Pampa	6	18.9	12.4	13	46.9	540.9	28.5	0.8	27.7	18.9	6.1	19.3	6.1	766	104	27	35.6	253	104	236	104	HQ670827	HQ670926	HQ671029
4928	patagonus	patagonus 1	Argentina	Buenos Aires	Tornquist	colony	Pampa	7.6	20.8	14.2	13.2	46.1	565.2	30.6	1.9	28.7	17.1	7.6	21.4	7.6	704	94	26	38.8	232	84	217	84	HQ670828	HQ670927	HQ671030
4598	conlara	andinus	Argentina	San Luis	Las Chacras	colony	Chaco seco	8.2	22.5	15.3	14.3	49.4	532.1	29.9	0.9	29	21.8	8.6	21.8	8.6	584	106	9	74.9	288	28	288	28	HQ670771	HQ670866	HQ670965
4600	conlara	andinus	Argentina	San Luis	Las Chacras	colony	Chaco seco	8.2	22.5	15.3	14.3	49.4	532.1	29.9	0.9	29	21.8	8.6	21.8	8.6	584	106	9	74.9	288	28	288	28	HQ670772	HQ670867	HQ670966
4601	conlara	patagonus 2	Argentina	San Luis	Las Chacras	colony	Chaco seco	8.2	22.5	15.3	14.3	49.4	532.1	29.9	0.9	29	21.8	8.6	21.8	8.6	584	106	9	74.9	288	28	288	28	HQ670773	HQ670868	HQ670967
4602	conlara	andinus	Argentina	San Luis	Las Chacras	colony	Chaco seco	8.2	22.5	15.3	14.3	49.4	532.1	29.9	0.9	29	21.8	8.6	21.8	8.6	584	106	9	74.9	288	28	288	28	GQ232258	HQ670869	HQ670968
4606	conlara	patagonus 2	Argentina	San Luis	Las Chacras	colony	Chaco seco	8.2	22.5	15.3	14.3	49.4	532.1	29.9	0.9	29	21.8	8.6	21.8	8.6	584	106	9	74.9	288	28	288	28	HQ670774	HQ670870	HQ670969
4607	conlara	patagonus 2	Argentina	San Luis	Paso Grande	roosting place	espinal	7.9	22.4	15.1	14.5	49.8	533.1	29.7	0.6	29.1	21.6	8.4	21.6	8.4	608	109	10	73.4	293	30	293	30	HQ670775	HQ670871	HQ670970
4608	conlara	patagonus 2	Argentina	San Luis	Paso Grande	roosting place	espinal	7.9	22.4	15.1	14.5	49.8	533.1	29.7	0.6	29.1	21.6	8.4	21.6	8.4	608	109	10	73.4	293	30	293	30	HQ670776	HQ670872	HQ670971
4609	conlara	andinus	Argentina	San Luis	Paso Grande	roosting place	espinal	7.9	22.4	15.1	14.5	49.8	533.1	29.7	0.6	29.1	21.6	8.4	21.6	8.4	608	109	10	73.4	293	30	293	30	HQ670777	HQ670873	HQ670972
4610	conlara	patagonus 2	Argentina	San Luis	Paso Grande	roosting place	espinal	7.9	22.4	15.1	14.5	49.8	533.1	29.7	0.6	29.1	21.6	8.4	21.6	8.4	608	109	10	73.4	293	30	293	30	GQ232251	GQ232193	GQ232139
4611	conlara	patagonus 2	Argentina	San Luis	Paso Grande	roosting place	espinal	7.9	22.4	15.1	14.5	49.8	533.1	29.7	0.6	29.1	21.6	8.4	21.6	8.4	608	109	10	73.4	293	30	293	30	GQ232255	GQ232191	GQ232144
4612	conlara	patagonus 2	Argentina	San Luis	Paso Grande	roosting place	espinal	7.9	22.4	15.1	14.5	49.8	533.1	29.7	0.6	29.1	21.6	8.4	21.6	8.4	608	109	10	73.4	293	30	293	30	GQ232252	GQ232195	GQ232140
4615	conlara	patagonus 2	Argentina	San Luis	Paso Grande	roosting place	espinal	7.9	22.4	15.1	14.5	49.8	533.1	29.7	0.6	29.1	21.6	8.4	21.6	8.4	608	109	10	73.4	293	30	293	30	HQ670778	HQ670874	HQ670973
4616	conlara	patagonus 2	Argentina	San Luis	Paso Grande	roosting place	espinal	7.9	22.4	15.1	14.5	49.8	533.1	29.7	0.6	29.1	21.6	8.4	21.6	8.4	608	109	10	73.4	293	30	293	30	HQ670779	HQ670875	HQ670974
4619	conlara	andinus	Argentina	San Luis	Paso Grande	roosting place	espinal	7.9	22.4	15.1	14.5	49.8	533.1	29.7	0.6	29.1	21.6	8.4	21.6	8.4	608	109	10	73.4	293	30	293	30	HQ670780	HQ670876	HQ670975
4620	conlara	patagonus 2	Argentina	San Luis	Paso Grande	roosting place	espinal	7.9	22.4	15.1	14.5	49.8	533.1	29.7	0.6	29.1	21.6	8.4	21.6	8.4	608	109	10	73.4	293	30	293	30	HQ670781	HQ670877	HQ670976
4621	conlara	andinus	Argentina	San Luis	Paso Grande	roosting place	espinal	7.9	22.4	15.1	14.5	49.8	533.1	29.7	0.6	29.1	21.6	8.4	21.6	8.4	608	109	10	73.4	293	30	293	30	HQ670782	HQ670878	HQ670977
4624	undetermined	andinus	Argentina	San Luis	San Luis	colony	Chaco seco	9.2	23.8	16.5	14.6	48.5	563.2	31.6	1.5	30.1	23.4	9.5	23.4	9.5	561	104	8	78.9	287	26	287	26	HQ670783	HQ670879	HQ670978
4625	undetermined	patagonus 2	Argentina	San Luis	San Luis	colony	Chaco seco	9.2	23.8	16.5	14.6	48.5	563.2	31.6	1.5	30.1	23.4	9.5	23.4	9.5	561	104	8	78.9	287	26	287	26	HQ670784	HQ670880	HQ670979
4626	undetermined	patagonus 2	Argentina	San Luis	San Luis	colony	Chaco seco	9.2	23.8	16.5	14.6	48.5	563.2	31.6	1.5	30.1	23.4	9.5	23.4	9.5	561	104	8	78.9	287	26	287	26	HQ670785	HQ670881	HQ670980
4630	andinus	andinus	Argentina	La Rioja	affluent, Vinchina river	colony	monte de sierras y bolsones	7.7	23.9	15.8	16.2	53.3	521.4	30.4	0	30.4	21.3	9.7	22.2	9.4	130	31	2	104.9	83	7	80	8	HQ670786	HQ670882	HQ670981
4632	andinus	patagonus 1	Argentina	La Rioja	affluent, Vinchina river	colony	monte de sierras y bolsones	7.7	23.9	15.8	16.2	53.3	521.4	30.4	0	30.4	21.3	9.7	22.2	9.4	130	31	2	104.9	83	7	80	8	HQ670787	HQ670883	HQ670982
4633	andinus	andinus	Argentina	La Rioja	affluent, Vinchina river	colony	monte de sierras y bolsones	7.7	23.9	15.8	16.2	53.3	521.4	30.4	0	30.4	21.3	9.7	22.2	9.4	130	31	2	104.9	83	7	80	8	GQ232261	GQ232203	GQ232150
4635	andinus	andinus	Argentina	La Rioja	affluent, Vinchina river	colony	monte de sierras y bolsones	7.7	23.9	15.8	16.2	53.3	521.4	30.4	0	30.4	21.3	9.7	22.2	9.4	130	31	2	104.9	83	7	80	8	HQ670788	HQ670884	HQ670983
4636	andinus	andinus	Argentina	La Rioja	affluent, Vinchina river	colony	monte de sierras y bolsones	7.7	23.9	15.8	16.2	53.3	521.4	30.4	0	30.4	21.3	9.7	22.2	9.4	130	31	2	104.9	83	7	80	8	HQ670789	HQ670885	HQ670984
4652	andinus	andinus	Argentina	La Rioja	San Blas	colony	monte de sierras y bolsones	9.7	26.6	18.1	16.9	50.9	601.2	33.6	0.4	33.2	24.2	10.6	25.2	10.6	227	56	3	105.5	145	10	139	10	GQ232263	GQ232197	HQ670985
4653	andinus	andinus	Argentina	La Rioja	San Blas	colony	monte de sierras y bolsones	9.7	26.6	18.1	16.9	50.9	601.2	33.6	0.4	33.2	24.2	10.6	25.2	10.6	227	56	3	105.5	145	10	139	10	HQ670790	HQ670886	HQ670986
4687	andinus	andinus	Argentina	La Rioja	San Blas	colony	monte de sierras y bolsones	9.7	26.6	18.1	16.9	50.9	601.2	33.6	0.4	33.2	24.2	10.6	25.2	10.6	227	56	3	105.5	145	10	139	10	HQ670791	HQ670887	HQ670987
4688	andinus	patagonus 1	Argentina	La Rioja	San Blas	colony	monte de sierras y bolsones	9.7	26.6	18.1	16.9	50.9	601.2	33.6	0.4	33.2	24.2	10.6	25.2	10.6	227	56	3	105.5	145	10	139	10	HQ670792	HQ670888	HQ670988
4689	andinus	andinus	Argentina	La Rioja	San Blas	colony	monte de sierras y bolsones	9.7	26.6	18.1	16.9	50.9	601.2	33.6	0.4	33.2	24.2	10.6	25.2	10.6	227	56	3	105.5	145	10	139	10	HQ670793	HQ670889	HQ670989
4590	conlara	patagonus 2	Argentina	San Luis	San Martín stream	colony	Chaco seco	9.9	24	17	14.1	48.7	537.7	31.5	2.5	29	23.5	10.2	23.5	10.2	562	104	9	76.3	283	27	283	27	GQ232256	GQ232194	GQ232138
4592	conlara	patagonus 1	Argentina	San Luis	San Martín stream	colony	Chaco seco	9.9	24	17	14.1	48.7	537.7	31.5	2.5	29	23.5	10.2	23.5	10.2	562	104	9	76.3	283	27	283	27	GQ232254	GQ232190	GQ232143
4594	conlara	andinus	Argentina	San Luis	San Martín stream	colony	Chaco seco	9.9	24	17	14.1	48.7	537.7	31.5	2.5	29	23.5	10.2	23.5	10.2	562	104	9	76.3	283	27	283	27	HQ670768	HQ670862	HQ670962
4595	conlara	patagonus 2	Argentina	San Luis	San Martín stream	colony	Chaco seco	9.9	24	17	14.1	48.7	537.7	31.5	2.5	29	23.5	10.2	23.5	10.2	562	104	9	76.3	283	27	283	27	GQ232257	HQ670863	GQ232136
4596	conlara	patagonus 2	Argentina	San Luis	San Martín stream	colony	Chaco seco	9.9	24	17	14.1	48.7	537.7	31.5	2.5	29	23.5	10.2	23.5	10.2	562	104	9	76.3	283	27	283	27	HQ670769	HQ670864	HQ670963
4597	conlara	andinus	Argentina	San Luis	San Martín stream	colony	Chaco seco	9.9	24	17	14.1	48.7	537.7	31.5	2.5	29	23.5	10.2	23.5	10.2	562	104	9	76.3	283	27	283	27	HQ670770	HQ670865	HQ670964
4740	patagonus	patagonus 1	Argentina	La Pampa	Algarrobo del Aguila	roosting place	monte de llanuras y mesetas	7.1	24.4	15.7	17.3	51.7	612.9	33.4	-0.1	33.5	19.6	8.2	23.2	8.2	333	51	6	50.5	128	36	102	36	GQ232239	GQ232158	GQ232122
4742	patagonus	patagonus 2	Argentina	La Pampa	Algarrobo del Aguila	roosting place	monte de llanuras y mesetas	7.1	24.4	15.7	17.3	51.7	612.9	33.4	-0.1	33.5	19.6	8.2	23.2	8.2	333	51	6	50.5	128	36	102	36	GQ232208	GQ232163	GQ232100
4744	patagonus	patagonus 2	Argentina	La Pampa	Algarrobo del Aguila	roosting place	monte de llanuras y mesetas	7.1	24.4	15.7	17.3	51.7	612.9	33.4	-0.1	33.5	19.6	8.2	23.2	8.2	333	51	6	50.5	128	36	102	36	HQ670803	HQ670899	HQ671001
4745	patagonus	patagonus 1	Argentina	La Pampa	Algarrobo del Aguila	roosting place	monte de llanuras y mesetas	7.1	24.4	15.7	17.3	51.7	612.9	33.4	-0.1	33.5	19.6	8.2	23.2	8.2	333	51	6	50.5	128	36	102	36	HQ670804	HQ670900	HQ671002
4746	patagonus	patagonus 2	Argentina	La Pampa	Algarrobo del Aguila	roosting place	monte de llanuras y mesetas	7.1	24.4	15.7	17.3	51.7	612.9	33.4	-0.1	33.5	19.6	8.2	23.2	8.2	333	51	6	50.5	128	36	102	36	HQ670805	HQ670901	HQ671003
4748	patagonus	patagonus 2	Argentina	La Pampa	Algarrobo del Aguila	roosting place	monte de llanuras y mesetas	7.1	24.4	15.7	17.3	51.7	612.9	33.4	-0.1	33.5	19.6	8.2	23.2	8.2	333	51	6	50.5	128	36	102	36	HQ670806	HQ670902	HQ671004
4762	patagonus	patagonus 2	Argentina	Neuquén	Bajada Colorada	colony	monte de llanuras y mesetas	5.5	19.5	12.5	13.9	49.3	566.5	28.2	-0.1	28.3	6.3	16	19.5	5.6	171	29	7	50.5	75	24	27	59	GQ232211	GQ232166	HQ671007
4763	patagonus	patagonus 1	Argentina	Neuquén	Bajada Colorada	colony	monte de llanuras y mesetas	5.5	19.5	12.5	13.9	49.3	566.5	28.2	-0.1	28.3	6.3	16	19.5	5.6	171	29	7	50.5	75	24	27	59	HQ670809	HQ670905	HQ671008
6116	patagonus	patagonus 2	Argentina	Neuquén	Bajada Colorada	colony	monte de llanuras y mesetas	5.5	19.5	12.5	13.9	49.3	566.5	28.2	-0.1	28.3	6.3	16	19.5	5.6	171	29	7	50.5	75	24	27	59	HQ670847	HQ670947	HQ671053
5988	patagonus	patagonus 2	Argentina	Río Negro	Casa de Piedra	colony	monte de llanuras y mesetas	6.7	23.1	14.9	16.4	50.7	606.4	32.1	-0.2	32.3	18.9	7.4	22.3	7.4	252	35	11	33.5	87	41	69	41	HQ670839	HQ670939	HQ671045
5989	patagonus	patagonus 2	Argentina	Río Negro	Casa de Piedra	colony	monte de llanuras y mesetas	6.7	23.1	14.9	16.4	50.7	606.4	32.1	-0.2	32.3	18.9	7.4	22.3	7.4	252	35	11	33.5	87	41	69	41	HQ670840	HQ670940	HQ671046
5990	patagonus	patagonus 1	Argentina	Río Negro	Casa de Piedra	colony	monte de llanuras y mesetas	6.7	23.1	14.9	16.4	50.7	606.4	32.1	-0.2	32.3	18.9	7.4	22.3	7.4	252	35	11	33.5	87	41	69	41	HQ670841	HQ670941	HQ671047
5991	patagonus	patagonus 1	Argentina	Río Negro	Casa de Piedra	colony	monte de llanuras y mesetas	6.7	23.1	14.9	16.4	50.7	606.4	32.1	-0.2	32.3	18.9	7.4	22.3	7.4	252	35	11	33.5	87	41	69	41	HQ670842	HQ670942	HQ671048
4802	patagonus	patagonus 2	Argentina	Río Negro	Conesa	roosting place	monte de llanuras y mesetas	7.7	22.2	15	14.5	48	574.8	31.1	1	30.1	14.8	8	21.8	8	270	35	8	28.3	79	52	65	52	GQ232244	HQ670912	HQ671016
4808	patagonus	patagonus 1	Argentina	Río Negro	Conesa	roosting place	monte de llanuras y mesetas	7.7	22.2	15	14.5	48	574.8	31.1	1	30.1	14.8	8	21.8	8	270	35	8	28.3	79	52	65	52	HQ670815	HQ670913	HQ671017
4522	patagonus	patagonus 1	Argentina	Río Negro	El Cóndor	colony	monte de llanuras y mesetas	7.8	19.7	13.7	11.9	46.5	509.2	27.6	2.1	25.5	17.4	7.4	20	7.4	350	45	17	27.8	117	69	79	69	GQ232237	GQ232154	GQ232130
4848	patagonus	patagonus 2	Argentina	Río Negro	El Cóndor	colony	monte de llanuras y mesetas	7.8	19.7	13.7	11.9	46.5	509.2	27.6	2.1	25.5	17.4	7.4	20	7.4	350	45	17	27.8	117	69	79	69	HQ670819	HQ670917	HQ671021
4864	patagonus	patagonus 1	Argentina	Río Negro	El Cóndor	colony	monte de llanuras y mesetas	7.8	19.7	13.7	11.9	46.5	509.2	27.6	2.1	25.5	17.4	7.4	20	7.4	350	45	17	27.8	117	69	79	69	GQ232238	GQ232156	GQ232131
4866	patagonus	patagonus 1	Argentina	Río Negro	El Cóndor	colony	monte de llanuras y mesetas	7.8	19.7	13.7	11.9	46.5	509.2	27.6	2.1	25.5	17.4	7.4	20	7.4	350	45	17	27.8	117	69	79	69	HQ670820	HQ670918	HQ671022
4786	patagonus	patagonus 2	Argentina	Río Negro	El Solito	colony	monte de llanuras y mesetas	7.8	22.3	15.1	14.5	48.5	581.7	31.2	1.4	29.8	14.8	8	22.2	8	259	30	14	21.8	75	53	61	53	HQ670812	HQ670909	HQ671013
4787	patagonus	patagonus 2	Argentina	Río Negro	El Solito	colony	monte de llanuras y mesetas	7.8	22.3	15.1	14.5	48.5	581.7	31.2	1.4	29.8	14.8	8	22.2	8	259	30	14	21.8	75	53	61	53	HQ670813	HQ670910	HQ671014
4788	patagonus	patagonus 1	Argentina	Río Negro	El Solito	colony	monte de llanuras y mesetas	7.8	22.3	15.1	14.5	48.5	581.7	31.2	1.4	29.8	14.8	8	22.2	8	259	30	14	21.8	75	53	61	53	GQ232242	GQ232157	GQ232124
4789	patagonus	patagonus 1	Argentina	Río Negro	El Solito	colony	monte de llanuras y mesetas	7.8	22.3	15.1	14.5	48.5	581.7	31.2	1.4	29.8	14.8	8	22.2	8	259	30	14	21.8	75	53	61	53	GQ232243	GQ232159	GQ232125
4790	patagonus	patagonus 1	Argentina	Río Negro	El Solito	colony	monte de llanuras y mesetas	7.8	22.3	15.1	14.5	48.5	581.7	31.2	1.4	29.8	14.8	8	22.2	8	259	30	14	21.8	75	53	61	53	HQ670814	HQ670911	HQ671015
5052	patagonus	patagonus 1	Argentina	Río Negro	El Tembrao	roosting place	monte de llanuras y mesetas	4.6	18.9	11.8	14.3	49.1	574.8	27.6	-1.5	29.1	11.6	6.2	18.8	4.8	211	24	12	19.8	62	43	50	47	GQ232231	GQ232184	GQ232118
5053	patagonus	patagonus 2	Argentina	Río Negro	El Tembrao	roosting place	monte de llanuras y mesetas	4.6	18.9	11.8	14.3	49.1	574.8	27.6	-1.5	29.1	11.6	6.2	18.8	4.8	211	24	12	19.8	62	43	50	47	GQ232232	GQ232185	GQ232119
5054	patagonus	patagonus 2	Argentina	Río Negro	El Tembrao	roosting place	monte de llanuras y mesetas	4.6	18.9	11.8	14.3	49.1	574.8	27.6	-1.5	29.1	11.6	6.2	18.8	4.8	211	24	12	19.8	62	43	50	47	HQ670832	GQ232186	HQ671039
5056	patagonus	patagonus 2	Argentina	Río Negro	El Tembrao	roosting place	monte de llanuras y mesetas	4.6	18.9	11.8	14.3	49.1	574.8	27.6	-1.5	29.1	11.6	6.2	18.8	4.8	211	24	12	19.8	62	43	50	47	HQ670833	HQ670933	GQ232120
4900	patagonus	patagonus 1	Argentina	Río Negro	Las Grutas	colony	monte de llanuras y mesetas	8.5	21.1	14.8	12.6	46.6	548	29.5	2.4	27.1	14.6	9.4	21.6	8.1	240	27	15	18.2	73	51	57	55	GQ232218	GQ232171	GQ232109
4901	patagonus	patagonus 1	Argentina	Río Negro	Las Grutas	colony	monte de llanuras y mesetas	8.5	21.1	14.8	12.6	46.6	548	29.5	2.4	27.1	14.6	9.4	21.6	8.1	240	27	15	18.2	73	51	57	55	HQ670823	GQ232172	HQ671025
6034	patagonus	patagonus 1	Argentina	Río Negro	Las Grutas	colony	monte de llanuras y mesetas	8.5	21.1	14.8	12.6	46.6	548	29.5	2.4	27.1	14.6	9.4	21.6	8.1	240	27	15	18.2	73	51	57	55	HQ670843	HQ670943	HQ671049
6035	patagonus	patagonus 1	Argentina	Río Negro	Las Grutas	colony	monte de llanuras y mesetas	8.5	21.1	14.8	12.6	46.6	548	29.5	2.4	27.1	14.6	9.4	21.6	8.1	240	27	15	18.2	73	51	57	55	HQ670844	HQ670944	HQ671050
6036	patagonus	patagonus 2	Argentina	Río Negro	Las Grutas	colony	monte de llanuras y mesetas	8.5	21.1	14.8	12.6	46.6	548	29.5	2.4	27.1	14.6	9.4	21.6	8.1	240	27	15	18.2	73	51	57	55	HQ670845	HQ670945	HQ671051
4869	patagonus	patagonus 2	Argentina	Río Negro	Ministro Ramos Mexía	roosting place	monte de llanuras y mesetas	6.2	20.8	13.5	14.7	49.2	586.6	29.7	-0.1	29.8	13.2	7.8	20.7	6.4	219	25	12	20.4	65	44	50	49	GQ232245	GQ232160	GQ232126
4871	patagonus	patagonus 1	Argentina	Río Negro	Ministro Ramos Mexía	roosting place	monte de llanuras y mesetas	6.2	20.8	13.5	14.7	49.2	586.6	29.7	-0.1	29.8	13.2	7.8	20.7	6.4	219	25	12	20.4	65	44	50	49	HQ670821	HQ670919	HQ671023
5930	patagonus	patagonus 2	Argentina	Río Negro	Ministro Ramos Mexía	roosting place	monte de llanuras y mesetas	6.2	20.8	13.5	14.7	49.2	586.6	29.7	-0.1	29.8	13.2	7.8	20.7	6.4	219	25	12	20.4	65	44	50	49	HQ670835	HQ670935	HQ671041
5931	patagonus	patagonus 1	Argentina	Río Negro	Ministro Ramos Mexía	roosting place	monte de llanuras y mesetas	6.2	20.8	13.5	14.7	49.2	586.6	29.7	-0.1	29.8	13.2	7.8	20.7	6.4	219	25	12	20.4	65	44	50	49	HQ670836	HQ670936	HQ671042
5932	patagonus	patagonus 2	Argentina	Río Negro	Ministro Ramos Mexía	roosting place	monte de llanuras y mesetas	6.2	20.8	13.5	14.7	49.2	586.6	29.7	-0.1	29.8	13.2	7.8	20.7	6.4	219	25	12	20.4	65	44	50	49	HQ670837	HQ670937	HQ671043
4773	patagonus	patagonus 2	Argentina	Río Negro	Paso Córdoba	colony	monte de llanuras y mesetas	6	22	14	16.1	51.3	589.7	30.5	-0.8	31.3	14.7	21	21	6.7	186	24	11	24.8	55	39	39	42	HQ670810	HQ670906	HQ671009
4774	patagonus	patagonus 1	Argentina	Río Negro	Paso Córdoba	colony	monte de llanuras y mesetas	6	22	14	16.1	51.3	589.7	30.5	-0.8	31.3	14.7	21	21	6.7	186	24	11	24.8	55	39	39	42	GQ232241	HQ670907	HQ671010
4775	patagonus	patagonus 2	Argentina	Río Negro	Paso Córdoba	colony	monte de llanuras y mesetas	6	22	14	16.1	51.3	589.7	30.5	-0.8	31.3	14.7	21	21	6.7	186	24	11	24.8	55	39	39	42	GQ232212	GQ232167	GQ232103
5033	patagonus	patagonus 1	Argentina	Chubut	Puerto Madryn	colony	monte de llanuras y mesetas	7.1	19.9	13.5	12.8	49.1	506.9	27.2	1.1	26.1	7.9	18.3	19.7	7.2	161	20	9	26.9	50	30	36	39	GQ232225	GQ232178	HQ671034
5034	patagonus	patagonus 1	Argentina	Chubut	Puerto Madryn	colony	monte de llanuras y mesetas	7.1	19.9	13.5	12.8	49.1	506.9	27.2	1.1	26.1	7.9	18.3	19.7	7.2	161	20	9	26.9	50	30	36	39	GQ232224	GQ232177	GQ232114
5036	patagonus	patagonus 1	Argentina	Chubut	Puerto Madryn	colony	monte de llanuras y mesetas	7.1	19.9	13.5	12.8	49.1	506.9	27.2	1.1	26.1	7.9	18.3	19.7	7.2	161	20	9	26.9	50	30	36	39	GQ232226	GQ232180	GQ232116
5037	patagonus	patagonus 2	Argentina	Chubut	Puerto Madryn	colony	monte de llanuras y mesetas	7.1	19.9	13.5	12.8	49.1	506.9	27.2	1.1	26.1	7.9	18.3	19.7	7.2	161	20	9	26.9	50	30	36	39	HQ670831	HQ670931	HQ671035
4816	patagonus	patagonus 2	Argentina	Río Negro	raft area, Guardia Mitre	colony	monte de llanuras y mesetas	8.2	21.4	14.8	13.2	46.6	556.8	30.1	1.7	28.4	14.8	8	21.6	8	291	34	13	23.1	88	55	70	55	GQ232214	GQ232168	GQ232105
4823	patagonus	patagonus 1	Argentina	Río Negro	raft area, Guardia Mitre	colony	monte de llanuras y mesetas	8.2	21.4	14.8	13.2	46.6	556.8	30.1	1.7	28.4	14.8	8	21.6	8	291	34	13	23.1	88	55	70	55	HQ670816	HQ670914	HQ671018
4824	patagonus	patagonus 1	Argentina	Río Negro	raft area, Guardia Mitre	colony	monte de llanuras y mesetas	8.2	21.4	14.8	13.2	46.6	556.8	30.1	1.7	28.4	14.8	8	21.6	8	291	34	13	23.1	88	55	70	55	GQ232215	GQ232169	GQ232106
4825	patagonus	patagonus 1	Argentina	Río Negro	raft area, Guardia Mitre	colony	monte de llanuras y mesetas	8.2	21.4	14.8	13.2	46.6	556.8	30.1	1.7	28.4	14.8	8	21.6	8	291	34	13	23.1	88	55	70	55	HQ670817	HQ670915	HQ671019
4755	patagonus	patagonus 1	Argentina	La Pampa	río Colorado, close to 25 de Mayo	colony	monte de llanuras y mesetas	6.5	22.9	14.7	16.5	50.7	611.7	32	-0.5	32.5	18.7	8.7	22.2	7.2	214	29	10	31.9	70	34	61	35	GQ232209	GQ232164	GQ232101
4756	patagonus	patagonus 1	Argentina	La Pampa	río Colorado, close to 25 de Mayo	colony	monte de llanuras y mesetas	6.5	22.9	14.7	16.5	50.7	611.7	32	-0.5	32.5	18.7	8.7	22.2	7.2	214	29	10	31.9	70	34	61	35	GQ232210	GQ232165	GQ232102
4757	patagonus	patagonus 1	Argentina	La Pampa	río Colorado, close to 25 de Mayo	colony	monte de llanuras y mesetas	6.5	22.9	14.7	16.5	50.7	611.7	32	-0.5	32.5	18.7	8.7	22.2	7.2	214	29	10	31.9	70	34	61	35	HQ670807	HQ670903	HQ671005
4758	patagonus	patagonus 2	Argentina	La Pampa	río Colorado, close to 25 de Mayo	colony	monte de llanuras y mesetas	6.5	22.9	14.7	16.5	50.7	611.7	32	-0.5	32.5	18.7	8.7	22.2	7.2	214	29	10	31.9	70	34	61	35	HQ670808	HQ670904	HQ671006
4885	patagonus	patagonus 1	Argentina	Río Negro	San Antonio Oeste	roosting place	monte de llanuras y mesetas	9.2	21.6	15.4	12.4	46	549.7	29.9	3	26.9	15.4	10	22.1	8.7	252	29	16	18.5	78	54	59	57	HQ670822	HQ670920	HQ671024
4887	patagonus	patagonus 2	Argentina	Río Negro	San Antonio Oeste	roosting place	monte de llanuras y mesetas	9.2	21.6	15.4	12.4	46	549.7	29.9	3	26.9	15.4	10	22.1	8.7	252	29	16	18.5	78	54	59	57	GQ232235	HQ670921	GQ232134
4889	patagonus	patagonus 1	Argentina	Río Negro	San Antonio Oeste	roosting place	monte de llanuras y mesetas	9.2	21.6	15.4	12.4	46	549.7	29.9	3	26.9	15.4	10	22.1	8.7	252	29	16	18.5	78	54	59	57	GQ232236	HQ670922	GQ232135
5934	patagonus	patagonus 1	Argentina	Río Negro	San Antonio Oeste	roosting place	monte de llanuras y mesetas	9.2	21.6	15.4	12.4	46	549.7	29.9	3	26.9	15.4	10	22.1	8.7	252	29	16	18.5	78	54	59	57	HQ670838	HQ670938	HQ671044
4380	patagonus	patagonus 2	Argentina	Neuquén	Tricao Malal	colony	estepa patagónica	1.5	17.1	9.3	15.7	54.7	522.8	25.8	-2.8	28.6	3.6	15.9	15.9	3	448	82	13	72	228	41	41	217	HQ670763	HQ670857	HQ670957
4386	patagonus	patagonus 2	Argentina	Neuquén	Tricao Malal	colony	estepa patagónica	1.5	17.1	9.3	15.7	54.7	522.8	25.8	-2.8	28.6	3.6	15.9	15.9	3	448	82	13	72	228	41	41	217	GQ232223	GQ232176	GQ232113
4519	patagonus	patagonus 1	Argentina	Neuquén	Tricao Malal	colony	estepa patagónica	1.5	17.1	9.3	15.7	54.7	522.8	25.8	-2.8	28.6	3.6	15.9	15.9	3	448	82	13	72	228	41	41	217	HQ670764	HQ670858	HQ670958
5042	patagonus	patagonus 2	Argentina	Río Negro	Valcheta	roosting place	monte de llanuras y mesetas	6.9	20.8	13.9	13.9	48.1	571.4	29.5	0.7	28.8	13.6	8.3	20.9	6.9	227	25	14	18	67	47	53	51	GQ232227	HQ670932	HQ671036
5043	patagonus	patagonus 1	Argentina	Río Negro	Valcheta	roosting place	monte de llanuras y mesetas	6.9	20.8	13.9	13.9	48.1	571.4	29.5	0.7	28.8	13.6	8.3	20.9	6.9	227	25	14	18	67	47	53	51	GQ232228	GQ232181	HQ671037
5044	patagonus	patagonus 2	Argentina	Río Negro	Valcheta	roosting place	monte de llanuras y mesetas	6.9	20.8	13.9	13.9	48.1	571.4	29.5	0.7	28.8	13.6	8.3	20.9	6.9	227	25	14	18	67	47	53	51	GQ232229	GQ232182	HQ671038
5045	patagonus	patagonus 2	Argentina	Río Negro	Valcheta	roosting place	monte de llanuras y mesetas	6.9	20.8	13.9	13.9	48.1	571.4	29.5	0.7	28.8	13.6	8.3	20.9	6.9	227	25	14	18	67	47	53	51	GQ232230	GQ232183	GQ232117
4778	patagonus	patagonus 1	Argentina	Río Negro	Villa Regina	colony	monte de llanuras y mesetas	6.6	22.4	14.5	15.8	50.6	589.9	31.3	0	31.3	18.4	8.8	21.6	7.3	260	32	9	33.6	89	43	61	51	HQ670811	HQ670908	HQ671011
4779	patagonus	patagonus 2	Argentina	Río Negro	Villa Regina	colony	monte de llanuras y mesetas	6.6	22.4	14.5	15.8	50.6	589.9	31.3	0	31.3	18.4	8.8	21.6	7.3	260	32	9	33.6	89	43	61	51	GQ232221	GQ232174	HQ671012
Climate parameters were obtaines from the WorldClim, version 1.3, database (http://www.worldclim.org), at 2.5 minutes resolution. The database is documented in: Hijmans, R.J., S.E. Cameron, J.L. Parra, P.G. Jones and A. Jarvis, 2005. Very high resolution interpolated climate surfaces for global land areas. International Journal of Climatology 25: 1965-1978
