# Supplementary material for: The high Andes, gene flow and a stable hybrid zone shape the genetic structure of a wide-ranging South American parrot
Source: Front Zool. 2011 Jun 15;8:16. doi: 10.1186/1742-9994-8-16 (PMC3142489; doi:10.1186/1742-9994-8-16)
Supplement: Additional file 3 — Table S3. Divergence estimates using fossil calibration with rate smoothing across three gene partitions in comparison with cytochrome b mutation rates. [file 1742-9994-8-16-S3.XLS]

## Sheet: TableS3
Table S3. Divergence estimates using fossil calibration with rate smoothing across three gene partitions in comparison with cytochrome b mutation rates
Population	node in Fig. 2A	Fossil calibration	Cytochrome b Mutation rate estimates
			µ = 2.1%/myr	µ = 3.4%/myr	µ = 3.5%/myr
All burrowing parrots	A	126	112 - 321	69 - 198	67 - 193
bloxami	B	12 - 34	4 - 62	2 - 38	2 - 37
andinus	C	14 - 34	10 - 92	6 - 57	6 - 55
Argentina	D	34 - 55	55 - 168	34 - 104	33 - 101
All Patagonus	E	21 - 40	47 - 141	29 - 87	28 - 85
All Patagonus w/o 4632 and 4688	F	14 - 31	26 - 83	16 - 51	16 - 50
Patagonus2	G	9 - 21	15 - 63	9 - 39	9 - 38
